# Supplementary material for: Weil’s Disease in an HIV-Infected Patient: A Case Report and Literature Review
Source: Diagnostics (Basel). 2023 Oct 16;13(20):3218. doi: 10.3390/diagnostics13203218 (PMC10606346; doi:10.3390/diagnostics13203218)
Supplement: Supplementary file 1 [file diagnostics-13-03218-s001.zip]

Archive with 1 entries (1 files):
- diagnostics-2626955-supplementary.pdf
